# Supplementary material for: Canadian Resources on Cannabis Use and Fertility, Pregnancy, and Lactation: Scoping Review
Source: JMIR Pediatr Parent. 2022 Oct 19;5(4):e37448. doi: 10.2196/37448 (PMC9631170; doi:10.2196/37448)
Supplement: Multimedia Appendix 4 [file pediatrics_v5i4e37448_app4.xlsx]

## Sheet: Sheet1
Reference ID	Title of Resource	Publishing Organization	Geography of Origin	National/Provincial/Regional	Date of the first publication*	Resource comes from a National organization	Resource comes from a provincial organization	Resource comes from a lower-level organization? (e.g. community organization, regional health authority, public health unit)	Published in an academic journal	If published in an academic journal, full citation	Available as content within a dedicated webpage	If published as an online resource, URL	Resource specifies contributions from patient partners or the public	Resource is a clinical guideline	Ease of finding the resource from the parent organization website**	Resource available as a pdf document	Available in English	Available in French	Available in other languages besides English and French	Approximate reading grade level***	Resource includes visuals. (images, photos, infographics, etc.)	Are any of the images infographics?	Resource includes videos	Extent to which content on fertility, pregnancy and/or breast/chestfeeding is discussed****	Speaks to cannabis use and human fertility	Speaks to the effect on male fertility	Speaks to the effect on female fertility	Speaks to cannabis use in pregnancy	Resource speaks to use for nausea in pregnancy	Speaks to effects on the mother's body during pregnancy	Mentions effects on the exposed fetus and/or newborn	Speaks to cannabis use and breast/chestmilk or breast/chestfeeding	Speaks to the effect on mother's breast/chestmilk	Speaks to the effect on breastmilk/chestmilk fed infant	Identification of a lack of evidence, data or information on the effects of cannabis use on fertility	Identification of a lack of evidence, data or information on the effects of cannabis use on pregnancy or the developing child	Identification of a lack of evidence, data or information on the effects of cannabis on breastmilk/chestmilk or the breastmilk/chestmilk fed infant	Recommends that female patient speaks to a health care provider about cannabis use and fertility	Recommends that male patient speaks to a health care provider about cannabis use and fertility	Recommends that patient speaks with a health care provider about cannabis use and pregnancy	Recommends that patient speaks with health care provider about cannabis use and lactation
1	Substance Use in Pregnancy	Journal of Obstetrics and Gynaecology Canada	Canada	National	1	1	0	0	1	Wong S, Ordean A, Kahan M, et al.. Substance Use in Pregnancy. Journal of Obstetrics and Gynaecology Canada. 2011;33(4):367-384. doi:10.1016/s1701-2163(16)34855-1.	0	https://www.jogc.com/action/showPdf?pii=S1701-2163%2816%2934855-1	0	1	0	0	1	0	0	1	0	0	0	1	1	0	0	1	0	1	1	1	1	1	0	0	0	0	0	1	0
2	Authorizing Dried Cannabis for Chronic Pain or Anxiety: preliminary guidance	The College of Family Physicians of Canada	Canada	National	1	1	0	0	1	College of Family Physicians of Canada. Authorizing Dried Cannabis for Chronic Pain or Anxiety: Preliminary Guidance from the College of Family Physicians of Canada. Mississauga, ON: College of Family Physicians of Canada; 2014.	0	https://portal.cfpc.ca/resourcesdocs/uploadedFiles/Resources/_PDFs/Authorizing%20Dried%20Cannabis%20for%20Chronic%20Pain%20or%20Anxiety.pdf	0	1	0	0	1	0	0	2	0	0	0	0	1	0	1	1	0	0	1	1	1	0	1	1	1	0	0	0	0
3	Cannabis (Marijuana) Information for Health Professionals	Alberta Health Services	Alberta	Provincial	0	0	1	0	0		0	https://www.albertahealthservices.ca/info/Page15989.aspx	0	0	1	1	1	0	0	2	0	0	0	0	0	0	0	1	0	0	1	1	0	1	0	0	0	0	0	0	0
4	Smoking, Vaping & the Reproductive Years	Alberta Health Services	Alberta	Provincial	2	0	1	0	0		0	https://www.albertahealthservices.ca/assets/info/trp/if-trp-tobacco-information-series-smoking-vaping-and-reproductive-years.pdf	0	0	0	1	1	0	0	2	1	0	0	0	1	0	1	1	0	1	1	1	1	0	0	0	0	0	0	0	0
5	Alberta Antenatal Pathway	Maternal Newborn Child & Youth, Strategic Clinical Network	Alberta	Provincial	2	0	1	0	0		1	https://www.albertahealthservices.ca/assets/about/scn/ahs-scn-mncy-antenatal-pathway.pdf	1	0	0	1	1	0	0	2	1	0	0	0	0	0	0	1	0	1	1	1	0	0	0	0	0	0	0	0	0
6	The relationship between prenatal cannabis use and LBW underscores the need for clinical management of cannabis use during pregnancy and lactation. Patients should be asked about cannabis use, and advised to discontinue cannabis use during pregnancy and lactation.	Alberta Health Services	Alberta	Provincial	2	0	1	0	0		0	https://www.albertahealthservices.ca/assets/info/nutrition/if-nfs-ng-pregnancy.pdf	0	0	0	1	1	0	0	2	0	0	0	0	0	0	0	1	0	0	1	1	0	0	0	0	0	0	0	0	0
7	CanFASD Issue Paper: Cannabis Use During Pregnancy	Canada FASD Research Network	Canada	National	2	1	0	0	0		0	https://canfasd.ca/wp-content/uploads/2018/03/CanFASD-Cannabis-Use-During-Pregnancy-Issue-Paper-Final-March-2018.pdf	0	0	1	1	1	0	0	2	0	0	1	2	1	0	1	1	0	1	1	1	1	0	0	1	1	0	0	0	0
8	Clearing the Smoke on Cannabis Maternal Cannabis Use during Pregnancy – An Update	Canadian Centre on Substance Use and Addiction	Canada	National	2	1	0	0	0		1	https://www.ccsa.ca/sites/default/files/2019-04/CCSA-Cannabis-Maternal-Use-Pregnancy-Report-2018-en.pdf	0	0	1	1	1	1	0	1	1	0	1	2	1	0	0	1	0	1	0	1	0	1	0	1	1	0	0	0	1
9	Licit and Illicit Drug Use during Pregnancy: Maternal, Neonatal and Early Childhood Consequences	Canadian Centre on Substance Use and Addiction	Canada	National	1	1	0	0	0		0	https://www.ccsa.ca/sites/default/files/2019-04/CCSA-Drug-Use-during-Pregnancy-Report-2013-en.pdf	0	0	1	1	1	1	0	2	1	0	1	1	1	1	1	1	0	1	1	0	0	0	0	0	0	0	0	0	0
10	Clearing the Smoke on Cannabis Medical Use of Cannabis and Cannabinoids – An Update	Canadian Centre on Substance Use and Addiction	Canada	National	1	1	0	0	0		0	https://www.ccsa.ca/sites/default/files/2019-04/CCSA-Medical-Use-of-Cannabis-Report-2016-en.pdf	0	0	1	1	1	1	0	1	1	0	1	0	0	0	0	1	0	0	1	1	0	1	0	0	0	0	0	0	0
11	Clearing the Smoke on Cannabis: Edible Cannabis Products, Cannabis Extracts and Cannabis Topicals	Canadian Centre on Substance Use and Addiction	Canada	National	2	1	0	0	0		1	https://www.ccsa.ca/sites/default/files/2020-05/CCSA-Edible-Cannabis-Extracts-and-Topicals-Report-2020-en.pdf	0	0	1	1	1	1	0	2	1	0	1	0	0	0	0	1	0	0	1	0	0	0	0	0	0	0	0	0	0
12	Cannabis and Canada’s children and youth	Canadian Paediatric Society	Canada	National	1	1	0	0	1		1	https://www.cps.ca/en/documents/position/cannabis-children-and-youth	0	0	1	1	1	0	0	2	0	0	1	0	0	0	0	1	0	0	0	0	0	0	0	0	0	0	0	0	0
13	COUNSELLING ADOLESCENTS & PARENTS ABOUT CANNABIS	Canadian Paediatric Society	Canada	National	0	1	0	0	0		1	https://www.cps.ca/uploads/clinical/CannabisTool4pg-EN_FINAL.pdf	0	0	0	1	1	0	0	2	1	0	1	0	0	0	0	1	0	0	0	0	0	0	0	0	0	0	0	0	0
14	Lactation and Cannabis Use: A Harm-Reduction Approach Discussion Guide for Health Care Providers	Champlain Maternal Newborn Regional Program	Ontario	Regional	2	0	0	1	0		1	http://www.cmnrp.ca/uploads/documents//CMNRP_Cannabis_and_Lactation_Discussion_Guide_2019_11_06_FINAL.pdf	0	0	1	1	1	0	0	2	1	0	0	2	0	0	0	0	0	0	0	1	0	1	0	0	1	0	0	0	0
15	Cannabis Use During Pregnancy & Lactation Practice Resource for Health Care Provider	Perinatal Services BC	British Columbia	Provincial	2	0	1	0	0		0	http://www.perinatalservicesbc.ca/Documents/Resources/HealthPromotion/cannabis-in-pregnancy-pratice-resource.pdf	1	0	1	1	1	0	0	1	1	0	0	2	0	0	0	1	1	0	1	1	1	1	0	1	1	0	0	0	0
16	Cannabis Use During Pregnancy & Lactation	Perinatal Services BC	British Columbia	Provincial	2	0	1	0	0		1	http://www.perinatalservicesbc.ca/Documents/Resources/HealthPromotion/cannabis-in-pregnancy-pratice-resource.pdf	0	0	1	1	1	0	0	2	1	0	0	2	0	0	0	1	1	1	1	1	1	1	0	1	1	0	0	0	0
17	Cannabis Use During Pregnancy and Lactation: A Practice Resource for Health Care Providers	Perinatal Services BC	British Columbia	Provincial	2	0	1	0	0		1	http://www.perinatalservicesbc.ca/about/news-stories/stories/cannabis-in-pregnancy-practice-resource	0	0	1	0	1	0	0	2	1	0	0	2	0	0	0	1	0	0	0	1	0	0	0	0	0	0	0	0	0
18	Impact Report BORN Ontario 2018 -2020	BORN Ontario	Ontario	Provincial	0	0	1	0	0		1	https://www.bor0ntario.ca/en/publications/resources/Documents/BORN-Ontario-Impact-Report-2018-2020-English-version---accessible.pdf	0	0	0	1	1	0	0	1	0	0	0	1	0	0	0	1	1	0	1	1	0	0	0	0	0	0	0	0	0
19	2018-19 Annual Report	Public Health Ontario	Ontario	Provincial	0	0	1	0	0		1	https://www.publichealthontario.ca/-/media/documents/a/2020/annual-report-2018-19.pdf?la=en	0	0	1	1	1	1	0	2	1	0	0	0	1	0	0	1	0	0	0	1	0	0	0	1	1	0	0	0	0
20	Cannabis and Pregnancy: Getting Ahead of Policy	Thunder Bay District Health Unit	Ontario	Regional	0	0	0	1	0		1	https://www.tbdhu.com/sites/default/files/files/resource/2018-12/Cannabis%20and%20Pregnancy%20-%20Getting%20Ahead%20of%20Policy_1.pdf	0	0	1	1	1	0	0	2	1	0	0	2	1	0	0	1	1	0	0	1	0	0	0	1	0	0	0	0	0
21	Drug Safe Cannabis	Alberta Health Services	Alberta	Provincial	0	0	1	0	0		1	https://www.albertahealthservices.ca/info/Page16023.aspx	0	0	1	0	1	0	0	1	0	0	0	0	1	0	1	1	0	0	0	1	1	0	0	0	0	0	0	0	0
22	Clearing the Smoke on Cannabis Highlights	Canadian Centre on Substance Use and Addiction	Canada	National	2	1	0	0	0		0	https://www.ccsa.ca/sites/default/files/2020-10/CCSA-Clearing-the-Smoke-on-Cannabis-Highlights-2020-en.pdf	0	0	1	1	1	1	0	2	1	0	1	1	0	0	0	1	0	0	1	1	0	1	0	1	0	0	0	0	0
23	Counselling adolescents and parents about cannabis: A primer for health professionals	Canadian Paediatric Society	Canada	National	2	1	0	0	1		1	https://www.cps.ca/en/documents/position/counselling-adolescents-parents-about-cannabis-primer-for-health-professionals	0	1	1	0	1	1	0	2	0	0	1	0	0	0	0	1	0	0	0	0	0	0	0	0	0	0	0	0	0
24	The Lower Risk Cannabis Use Guidelines for Canada offer a public health approach to reduce the health risks and burden of disease associated with cannabis use	Canadian Public Health Association	Canada	National	0	1	0	0	0		1	https://www.cpha.ca/lower-risk-cannabis-use-guidelines-canada-offer-public-health-approach-reduce-health-risks-and	0	0	1	0	1	1	0	2	1	0	1	1	0	0	0	1	0	0	0	0	0	0	0	1	0	0	0	0	0
25	Perinatal Substance Use and Cannabis Resources	Champlain Maternal Newborn Regional Program	Ontario	Regional	2	0	0	1	0		0	http://www.cmnrp.ca/uploads/documents//Perinatal_Substance_Use_and_Cannabis_Resources_CMNRP_2020_01.pdf	0	0	1	1	1	0	0	2	1	0	0	2	1	1	0	1	1	0	0	1	0	0	0	0	1	0	0	1	0
26	Sensible Cannabis Education A Toolkit for Educating Youth	Canadian Students for Sensible Drug Policy	Canada	National	2	1	0	0	0		1	https://ckphu.com/wp-content/uploads/2018/10/Sensible-Cannabis-Education-A-Toolkit-for-Educating-Youth.pdf	0	0	0	1	1	0	0	2	1	0	1	0	0	0	0	1	0	0	0	0	0	0	0	1	0	0	0	0	0
27	Is cannabis safe during preconception, pregnancy and breastfeeding?	Government of Canada	Canada	National	2	1	0	0	0		1	https://www.canada.ca/en/health-canada/services/publications/drugs-health-products/is-cannabis-safe-during-preconception-pregnancy-breastfeeding.html	0	0	1	1	1	1	0	2	0	0	1	2	1	1	1	1	1	1	1	1	1	1	1	1	1	0	0	0	0
28	Is cannabis safe during preconception, pregnancy and breastfeeding?	Government of Canada	Canada	National	2	1	0	0	0		1	http://publications.gc.ca/collections/collection_2018/sc-hc/H14-264-5-2018-eng.pdf	0	0	1	1	1	1	0	2	0	0	1	2	1	1	1	1	1	1	1	1	1	1	1	1	1	0	0	0	0
29	CANNABIS LEGALIZATION AND REGULATION	PEI Chief Public Health Office	Prince Edward Island	Provincial	1	0	1	0	0		0	https://www.princeedwardisland.ca/sites/default/files/publications/20170627_cannabis_legalization_and_regulation.pdf	1	0	1	1	1	0	0	2	1	0	0	0	0	0	0	1	0	0	1	0	0	0	0	0	0	0	0	0	0
30	Cannabis Use	OMama	Ontario	Regional	0	0	0	1	0		1	https://www.omama.com/en/pre-pregnancy/Cannabis_Use.asp	0	0	1	0	1	1	0	0	0	0	0	2	1	0	0	1	0	0	0	1	0	0	0	1	1	0	0	0	0
31	Legal Cannabis Not Worth Risk for Pregnant Women	Society of Obstetricians and Gynaecologists of Canada (SOGC)	Canada	National	0	1	0	0	0		1	https://sogc.org/en/content/featured-news/legal-cannabis-0t-work-risk.aspx?WebsiteKey=4d1aa07b-5fc4-4673-9721-b91ff3c0be30	0	0	0	0	1	1	0	2	0	0	1	2	0	0	0	1	0	0	1	0	0	0	0	1	0	0	0	1	0
32	Community Health Profile - 2018	Algoma Community Health	Ontario	Regional	2	0	0	1	0		1	http://www.algomapublichealth.com/stats-reports/community-health-profile-2018/	0	0	1	1	1	0	0	1	1	0	0	0	0	0	0	1	0	0	0	0	0	0	0	0	0	0	0	0	0
33	Breastfeeding Questions + Challenges	BC Women's Hospital + Health Centre	British Columbia	Provincial	0	0	1	0	0		1	http://www.bcwomens.ca/health-info/pregnancy-parenting/breastfeeding-your-baby/breastfeeding-questions-challenges	0	0	1	0	1	1	0	1	0	0	0	1	0	0	0	0	0	0	0	1	1	0	0	0	0	0	0	0	1
34	FIR Model of Care	BC Women's Hospital + Health Centre	British Columbia	Provincial	2	0	1	0	0		0	http://www.bcwomens.ca/Professional-Resources-site/Documents/Renewed%20FIR%20Model%20of%20Care.pdf	1	0	1	1	1	0	0	2	1	0	0	0	0	0	0	1	0	0	1	0	0	0	0	0	0	0	0	0	0
35	The Health and Well-being of Women in British Columbia - Provincial Health Officer’s 2008 Annual Report	Government of British Columbia	British Columbia	Provincial	1	0	1	0	0		1	http://www.bcwomens.ca/healthinfo-site/Documents/phoannual2008.pdf	0	0	1	1	1	0	0	2	1	0	0	0	0	0	0	1	0	0	1	0	0	0	0	0	0	0	0	0	0
36	Risks of Cannabis on Fertility, Pregnancy, Breastfeeding and Parenting	Best Start by Health Nexus	Ontario	Regional	2	0	0	1	0		1	https://resources.beststart.org/a30e-risks-of-cannabis-htmlpage/	1	0	1	1	1	1	0	2	1	0	0	2	1	1	1	1	1	1	1	1	1	1	0	1	1	0	0	1	0
37	Breastfeeding	Brant County Health Unit	Ontario	Regional	0	0	0	1	0		1	https://www.bchu.org/ServicesWeProvide/ChildHealth/Breastfeeding	0	0	1	0	1	0	0	2	1	0	1	1	0	0	0	0	0	0	0	1	1	0	0	0	1	0	0	0	0
38	Cannabis Use During Pregnancy	Canada FASD Research Network	Canada	National	1	1	0	0	0		0	https://canfasd.ca/wp-content/uploads/2017/06/Cannabis-Use-and-Pregnancy-Policy-Alert.pdf	0	0	0	1	1	0	0	2	1	0	0	2	1	1	1	1	0	0	1	0	0	0	1	1	0	0	0	0	0
39	Cannabis Use During Pregnancy: is it Safe?	Canada FASD Research Network	Canada	National	2	1	0	0	0		1	https://canfasd.ca/2018/07/04/cannabis-use-during-pregnancy-is-it-safe/	0	0	1	0	1	0	0	2	0	0	1	2	1	1	1	1	0	0	1	1	1	0	1	1	1	0	0	0	0
40	Cannabis Use During Pregnancy	Canadian Association of Midwives	Canada	National	2	1	0	0	0		1	https://canadianmidwives.org/2018/10/15/cannabis-use-during-pregnancy/	0	0	1	1	1	1	0	2	1	0	0		0	0	0	1	0	1	1	1	0	1	0	1	1	0	0	0	1
41	Cannabis	Canadian Centre on Substance Use and Addiction	Canada	National	2	1	0	0	0		1	https://www.ccsa.ca/sites/default/files/2020-08/CCSA-Canadian-Drug-Summary-Cannabis-2020-en.pdf	0	0	1	1	1	1	0	2	1	0	0	0	0	0	0	1	0	0	1	0	0	0	0	0	0	0	0	0	0
42	Know the Health Risks of Cannabis	Canadian Centre on Substance Use and Addiction	Canada	National	0	1	0	0	0		1	https://www.ccsa.ca/sites/default/files/2019-07/CCSA-K0w-Health-Risks-Cannabis-Infographic-2019-en_0.pdf	0	0	1	1	1	0	0	2	1	1	0	1	0	0	0	1	0	1	1	1	0	1	0	0	0	0	0	0	0
43	Harm Reduction for on Medical Cannabis Use	Canadian Nurses Association	Canada	National	2	1	0	0	0		1	https://www.cna-aiic.ca/-/media/cna/page-content/pdf-en/harm-reduction-for-0n-medical-cannabis-use.pdf	0	0	1	1	1	1	0	2	1	0	0	0	0	0	0	1	0	0	1	0	0	0	0	0	0	0	0	0	0
44	Cannabis	Centre for Addiction and Mental Health	Canada	National	0	1	0	0	0		1	http://www.camh.ca/en/health-info/mental-illness-and-addiction-index/cannabis	0	0	1	0	1	1	0	2	0	0	0	0	0	0	0	1	0	0	0	0	0	0	0	0	0	0	0	0	0
45	Cannabis & Your Health	Centre for Addiction and Mental Health	Canada	National	2	1	0	0	0		1	http://www.camh.ca/-/media/files/pdfs---reports-and-books---research/canadas-lower-risk-guidelines-cannabis-poster.pdf	0	0	1	1	1	1	0	1	1	1	0	1	0	0	0	1	0	0	0	0	0	0	0	0	0	0	0	0	0
46	Canada’s Lower-Risk Cannabis Use Guidelines	Centre for Addiction and Mental Health	Ontario	Provincial	0	0	1	0	0		1	http://www.camh.ca/-/media/files/pdfs---reports-and-books---research/canadas-lower-risk-guidelines-evidence-brief-2019.pdf	0	0	1	1	1	1	0	2	0	0	0	0	0	0	0	1	0	0	1	0	0	0	0	0	0	0	0	0	0
47	10 to Reduce Risks to Your Health When Using Cannabis	Centre for Addiction and Mental Health	Ontario	Provincial	2	0	1	0	0		0	http://www.camh.ca/-/media/files/pdfs---reports-and-books---research/canadas-lower-risk-guidelines-cannabis-pdf.pdf	0	0	0	1	1	1	0	2	1	0	0	0	1	1	1	1	0	0	0	0	0	0	0	0	0	0	0	0	0
48	the Blunt Truth: Useful tips about safer ways to use cannabis	Centre for Addiction and Mental Health	Canada	National	0	1	0	0	0		1	http://www.camh.ca/-/media/images/all-other-images/research-lrcug-for-youth/lrcug_for_youth-eng-pdf.pdf?la=en&hash=15D9E4FBB8DBA73B665C3267E64FE233F937A298	1	0	0	1	1	0	0	1	1	0	0	0	0	0	0	1	0	0	1	1	0	0	0	0	0	0	0	0	0
49	LRCUG for Youth: The Blunt Truth Useful tips about safer ways to use cannabis	Centre for Addiction and Mental Health	Ontario	Provincial	0	0	1	0	0		1	http://www.camh.ca/en/health-info/guides-and-publications/lrcug-for-youth/lrcug-for-youth-plain-text	1	0	0	0	1	0	0	1	0	0	0	0	0	0	0	1	0	0	1	1	0	0	0	0	0	0	0	0	0
50	Women and Cannabis	Centre of Excellence for Women’s Health	British Columbia	Provincial	1	0	1	0	0		0	https://bccewh.bc.ca/wp-content/uploads/2018/03/InfoSheet-Women-Cannabis0308.pdf	0	0	1	1	1	0	0	2	1	0	0	2	1	0	0	1	1	1	1	1	0	1	0	1	1	0	0	0	0
51	Harm Reduction	Chatham-Kent Public Health	Ontario	Regional	0	0	0	1	0		1	https://ckphu.com/harm-reduction-2/	0	0	0	0	1	0	0	2	1	0	0	0	0	0	0	1	0	0	0	0	0	0	0	0	0	0	0	0	0
52	Health Risks	Chatham-Kent Public Health	Ontario	Regional	0	0	0	1	0		1	https://ckphu.com/health-risks/	0	0	1	0	1	0	0	2	1	0	0	1	0	0	0	1	0	0	1	1	1	0	0	0	0	0	0	0	0
53	Smoke-Free Ontario Act, 2017 Get the Facts: Health Harms of Cannabis Use.	Chatham-Kent Public Health	Ontario	Provincial	1	0	1	0	0		0	https://ckphu.com/wp-content/uploads/2018/10/Info-sheet-Cannabis-Health-Harms-October-17-2018.pdf	0	0	0	1	1	0	0	2	0	0	0	1	0	0	0	1	0	0	1	1	0	0	0	0	0	0	0	0	0
54	Women and Cannabis	Centre of Excellence for Women’s Health	British Columbia	Provincial	1	0	1	0	0		0	https://ckphu.com/wp-content/uploads/2018/10/InfoSheet-Women-Cannabis0308.pdf	0	0	1	1	1	0	0	2	1	0	0	2	1	0	1	1	1	1	1	1	0	1	0	1	1	0	0	0	0
55	Know the Health Effects of Cannabis	Chatham-Kent Public Health	Ontario	Regional	0	1	0	1	0		0	https://ckphu.com/wp-content/uploads/2018/10/CCSA-K0w-Health-Effects-Marijuana-Infographic-2018-en.pdf	0	0	0	1	1	0	0	0	1	1	0	1	0	0	0	1	0	0	1	0	0	0	0	0	0	0	0	0	0
56	Cannabis and Your Baby	Chatham-Kent Public Health	Ontario	Regional	2	0	0	1	0		1	https://ckphu.com/2015/07/cannabis-and-your-baby/	0	0	1	0	1	0	0	1	1	0	0	2	1	0	0	1	0	1	1	1	1	0	0	0	0	0	0	0	0
57	Canada’s Lower-Risk Cannabis Use Guidelines	Canadian Research Initiative in Substance Misuse (CRISM)	Canada	National	0	1	1	0	0		1	https://ckphu.com/wp-content/uploads/2018/10/LRCUG_Professional-pdf.pdf	0	0	1	1	1	0	0	2	1	0	0	0	0	0	0	1	0	0	1	0	0	0	0	0	0	0	0	0	0
58	Usage à moindres risques	Gouvernement du Québec	Québec	Provincial	2	0	1	0	0		1	https://encadrementcannabis.gouv.qc.ca/le-cannabis/usage-a-moindres-risques/	0	0	1	0	1	1	0	2	0	0	0	0	0	0	0	1	0	0	0	1	0	0	0	0	0	0	0	0	0
59	CANNABIS AND YOUR HEALTH	Eastern Ontario Health Unit	Ontario	Regional	0	0	0	1	0		1	https://eohu.ca/en/cannabis/cannabis-and-your-health#Topics	0	0	1	0	1	1	0	2	0	0	1	1	1	1	1	1	1	0	1	1	0	1	0	0	0	0	0	0	1
60	Le cannabis	Gouvernement du Québec	Québec	Provincial	2	0	1	1	0		1	https://encadrementcannabis.gouv.qc.ca/le-cannabis/consequences-negatives-possibles-sur-la-sante-de-la-consommation-reguliere-de-cannabis/	0	0	1	0	1	1	0	2	0	0	0	0	0	0	0	1	0	1	0	1	1	0	0	1	1	0	0	1	1
61	Pregnancy & Cannabis	First Nations Health Authority	British Columbia	Regional	0	0	0	1	0		1	https://www.fnha.ca/what-we-do/mental-wellness-and-substance-use/0n-medical-cannabis-information/pregnancy-cannabis	0	0	1	0	1	0	0	2	0	0	0	2	0	0	0	1	0	0	1	0	0	0	0	0	0	0	0	0	0
62	Cannabis and Maternal Health	First Nations Health Authority	British Columbia	Regional	0	0	0	1	0		1	https://www.fnha.ca/what-we-do/mental-wellness-and-substance-use/0n-medical-cannabis-information/cannabis-and-maternal-health	0	0	1	0	1	0	0	2	0	0	0	2	0	0	0	1	1	0	1	1	1	0	0	0	0	0	0	0	0
63	Is it safe to smoke Cannabis while pregnant?	First Nations Health Authority	British Columbia	Regional	0	0	0	1	0		1	https://www.fnha.ca/about/news-and-events/news/is-it-safe-to-smoke-cannabis-while-pregnant	0	0	1	0	1	0	0	2	0	0	0	2	0	0	0	1	1	1	1	1	0	0	0	0	0	0	0	1	0
64	PREGNANCY & CANNABIS THINGS YOU NEED TO K0W	First Nations Health Authority	British Columbia	Regional	0	0	0	1	0		1	https://www.fnha.ca/Documents/FNHA-Pregnancy-and-Cannabis-Things-You-Need-To-K0w.pdf	0	0	0	1	1	0	0	2	1	0	0	2	0	0	0	1	0	0	1	0	0	0	0	0	0	0	0	0	0
65	Non-medical Cannabis Legalization	First Nations Health Authority	British Columbia	Regional	0	0	0	1	0		0	https://www.fnha.ca/WellnessSite/WellnessDocuments/FNHA-0n-medical-Cannabis-Legalization-Health-Considerations-for-First-Nations-in-BC.pdf	0	0	1	1	1	0	0	3	1	0	0	0	0	0	0	1	0	0	1	1	0	0	0	0	0	0	0	0	0
66	HARM REDUCTION & CANNABIS MAKING CHOICES FOR SAFER USE	First Nations Health Authority	British Columbia	Regional	0	0	0	1	0		0	https://www.fnha.ca/WellnessSite/WellnessDocuments/FNHA-Harm-Reduction-and-Cannabis.pdf	0	0	1	1	1	0	0	1	1	0	0	0	0	0	0	1	0	0	0	1	0	0	0	0	0	0	0	0	0
67	Cannabis	Fraser Health	British Columbia	Regional	0	0	0	1	0		1	https://www.fraserhealth.ca/health-topics-a-to-z/cannabis#.X99r9NhKiUk	0	0	1	0	1	0	0	1	0	0	0	1	0	0	0	1	0	0	1	1	0	0	0	0	0	0	0	0	0
68	Safe Sleep	Fraser Health	British Columbia	Regional	0	0	0	1	0		1	https://www.fraserhealth.ca/health-topics-a-to-z/pregnancy-and-baby/life-with-your-baby-0-6-months/safe-sleep#.X8lE6apKhdg	0	0	1	0	1	0	0	1	0	0	0	0	0	0	0	1	0	0	0	0	0	0	0	0	0	0	0	0	0
69	About Cannabis	Government of Alberta	Alberta	Provincial	0	0	1	0	0		1	https://www.alberta.ca/cannabis-about.aspx	0	0	1	0	1	0	0	2	1	0	0	0	0	0	0	1	0	0	1	0	0	0	0	0	0	0	0	0	0
70	LCRB social responsibility	Government of British Columbia	British Columbia	Provincial	0	0	1	0	0		1	https://www2.gov.bc.ca/gov/content/employment-business/business/liquor-regulation-licensing/about-lcrb/lcrb-social-responsibility?keyword=cannabis&keyword=pregnancy	0	0	1	0	1	0	0	2	0	0	0	0	1	0	0	1	0	0	0	0	0	0	0	0	0	0	0	0	0
71	B.C. Cannabis Regulation Engagement: Stakeholder Submissions	Government of British Columbia	British Columbia	Provincial	1	0	1	0	0		0	https://engage.gov.bc.ca/app/uploads/sites/121/2018/08/Part-3-BC-Cannabis-Stakeholder-Submissions.pdf	0	0	1	1	1	0	0	2	1	0	0	0	1	1	1	1	0	0	1	1	0	0	0	1	0	0	0	0	0
72	Cannabis & Pregnancy Don't Mix	Government of British Columbia	British Columbia	Provincial	0	0	1	0	0		0	https://www2.gov.bc.ca/assets/gov/employment-business-and-eco0mic-development/business-management/liquor-regulation-licensing/documents/cannabis_retail_store__mandatory_display_posters.pdf	0	0	1	1	1	0	0	1	1	1	0	2	0	0	0	1	0	0	1	1	0	1	0	0	0	0	0	0	0
73	Thinking about using cannabis before or during pregnancy?	Government of Canada	Canada	National	2	1	0	0	0		1	https://www.canada.ca/en/health-canada/services/drugs-medication/cannabis/health-effects/before-during-pregnancy.html	1	0	1	1	1	1	0	2	0	0	0	2	1	1	1	1	1	1	1	1	0	1	0	0	0	0	0	0	1
74	Health effects of cannabis	Government of Canada	Canada	National	2	1	0	0	0		1	https://www.canada.ca/en/health-canada/services/drugs-medication/cannabis/health-effects/effects.html#a3	0	0	1	0	1	1	0	2	0	0	0	1	0	0	0	1	0	0	1	1	0	1	0	0	0	0	0	0	0
75	Cannabis health warning messages	Government of Canada	Canada	National	2	1	0	0	0		1	https://www.canada.ca/en/health-canada/services/drugs-medication/cannabis/laws-regulations/regulations-support-cannabis-act/health-warning-messages.html	0	0	0	0	1	1	0	2	0	0	0	0	0	0	0	1	0	1	0	1	1	1	0	0	0	0	0	0	0
76	Cannabis and your health	Government of Canada	Canada	National	0	1	0	0	0		1	https://www.canada.ca/en/services/health/campaigns/cannabis/health-effects.html	0	0	1	0	1	1	0	2	0	0	1	0	0	0	0	1	0	0	1	1	0	1	0	0	0	0	0	1	1
77	Cannabis can harm your baby	Government of Manitoba	Manitoba	Provincial	0	0	1	0	0		1	https://www.gov.mb.ca/cannabis/k0wtherisks/harmbaby.html	0	0	1	0	1	1	0	2	1	0	0	2	1	0	0	1	1	0	1	1	0	0	0	0	0	0	0	1	0
78	Cannabis and health	Government of Manitoba	Manitoba	Provincial	0	0	1	0	0		1	https://www.gov.mb.ca/cannabis/k0wthefacts/cannabisandhealth.html	0	0	1	0	1	1	0	2	0	0	0	0	1	0	0	1	0	0	1	1	0	0	0	0	0	0	0	0	0
79	Cannabis and Pregnancy	Government of Manitoba	Manitoba	Provincial	0	0	1	0	0		1	https://www.gov.mb.ca/health/cannabis/pregnancy.html	0	0	1	0	1	1	0	2	0	0	0	2	1	1	0	1	1	0	1	1	0	1	0	0	0	0	0	1	0
80	Cannabis in New Brunswick	Government of New Brunswick	New Brunswick	Provincial	0	0	1	0	0		1	https://www2.gnb.ca/content/gnb/en/corporate/promo/cannabis.html	0	0	1	0	1	1	0	2	0	0	0	0	0	0	0	1	0	0	0	1	0	0	0	0	0	0	0	0	0
81	Healthy Pregnancy - Healthy Baby	Government of New Brunswick	New Brunswick	Provincial	1	0	1	0	0		0	https://www2.gnb.ca/content/dam/gnb/Departments/h-s/pdf/en/HealthyPeople/BFI/HealthyPregnancyHealthyBaby.pdf	0	0	1	1	1	0	0	1	1	0	0	0	0	0	0	1	0	0	1	0	0	0	0	0	0	0	0	1	0
82	Public Advisory: Residents Reminded About the Risks of Cannabis Use	Government of Newfoundland and Labrador	Newfoundland and Labrador	Provincial	2	0	1	0	0		1	https://www.gov.nl.ca/releases/2019/health/1231n01/	0	0	1	0	1	0	0	2	0	0	0	0	0	0	0	1	0	0	0	1	0	0	0	0	0	0	0	0	0
83	Substance Use During the Pandemic	Government of Newfoundland and Labrador	Newfoundland and Labrador	Provincial	0	0	1	0	0		0	https://www.gov.nl.ca/covid-19/files/Substance-Use-During-the-Pandemic.pdf	0	0	0	1	1	0	0	1	0	0	0	0	1	0	0	1	0	0	0	0	0	0	0	0	0	0	0	0	0
84	10 Valuable Tips Successful Breastfeeding	Government of Canada	Canada	National	0	1	1	0	0		0	https://www.gov.nl.ca/hcs/files/valuable-tips-successful-breastfeeding-eng.pdf	0	0	0	1	1	1	0	1	1	0	0	0	0	0	0	0	0	0	0	1	0	1	0	0	1	0	0	0	0
85	Resources	Government of Newfoundland and Labrador	Newfoundland and Labrador	Provincial	0	0	1	0	0		1	https://www.gov.nl.ca/cannabis/resources/	0	0	1	0	1	1	0	2	1	0	0	1	0	0	0	0	0	0	0	0	0	0	0	0	0	0	0	0	0
86	health effects of cannabis	Government of Nova Scotia	Nova Scotia	Provincial	0	0	1	0	0		1	https://0vascotia.ca/cannabis/health-effects/	0	0	1	0	1	1	0	2	1	0	0	0	0	0	0	1	0	0	1	1	0	0	0	0	0	0	0	0	0
87	responsible use of cannabis	Government of Nova Scotia	Nova Scotia	Provincial	0	0	1	0	0		1	https://0vascotia.ca/cannabis/responsible-use/	0	0	1	0	1	1	0	2	1	0	0	0	0	0	0	1	0	0	0	1	0	0	0	0	0	0	0	0	0
88	Nunavut marks International FASD Awareness day	Government of Nunavut	Nunavut	Provincial	2	0	1	0	0		1	https://www.gov.nu.ca/health/news/nunavut-marks-international-fasd-awareness-day-1	0	0	1	1	1	1	1	2	0	0	0	0	1	0	0	1	0	0	0	0	0	0	0	0	0	0	0	0	0
89	Nunavut marks International FASD Awareness day	Government of Nunavut	Nunavut	Provincial	2	0	1	0	0		1	https://www.gov.nu.ca/health/news/nunavut-marks-international-fasd-awareness-day-0	0	0	1	1	1	1	1	2	0	0	0	0	0	0	0	1	0	0	0	0	0	0	0	0	0	0	0	0	0
90	Safer Use of Cannabis	Government of Northwest Territories	Northwest Territories	Provincial	0	0	1	0	0		1	https://www.hss.gov.nt.ca/en/services/cannabis/safer-use-cannabis	0	0	1	0	1	1	0	1	0	0	0	0	0	0	0	1	0	0	0	0	0	0	0	0	0	0	0	0	0
91	Pregnant and Breastfeeding Mothers	Government of Northwest Territories	Northwest Territories	Provincial	0	0	1	0	0		1	https://www.hss.gov.nt.ca/en/services/cannabis/pregnant-and-breastfeeding-mothers	0	0	1	0	1	1	0	0	1	0	0	2	0	0	0	1	0	0	0	1	0	0	0	0	0	0	0	0	0
92	Pot, Pregnancy & Breastfeeding	Government of Northwest Territories	Northwest Territories	Provincial	0	0	1	0	0		0	https://www.hss.gov.nt.ca/sites/hss/files/resources/pot-pregnancy-breastfeeding-brochure-min.pdf	0	0	0	1	1	0	0	1	1	1	0	2	0	0	0	1	0	0	1	1	0	1	0	0	0	0	0	0	0
93	Public Health Nursing	Government of Prince Edward Island	Prince Edward Island	Provincial	2	0	1	0	0		1	https://www.princeedwardisland.ca/en/information/health-pei/public-health-nursing#CannabisUse	0	0	1	0	1	1	0	2	0	0	0	1	1	0	0	1	0	0	0	1	0	0	0	0	0	0	0	0	0
94	2018 PEI Cannabis Survey Report	Government of Prince Edward Island	Prince Edward Island	Provincial	2	0	1	0	0		0	https://www.princeedwardisland.ca/sites/default/files/publications/cpho_2018_pei_cannabis_survey_report.pdf	0	0	1	1	1	1	0	2	1	0	0	0	0	0	0	1	0	0	0	1	0	0	0	0	0	0	0	0	0
95	2018 PEI Cannabis Survey Report	Government of Prince Edward Island	Prince Edward Island	Provincial	2	0	1	0	0		1	https://www.princeedwardisland.ca/sites/default/files/publications/cpho_2018_pei_cannabis_survey_report.pdf	0	0	1	1	1	1	0	2	1	0	0	0	0	0	0	1	0	0	0	1	0	0	0	0	0	0	0	0	0
96	Cannabis and Your Health	Government of Saskatchewan	Saskatchewan	Provincial	0	0	1	0	0		1	https://www.saskatchewan.ca/government/cannabis-in-saskatchewan/cannabis-and-your-health	0	0	1	0	1	1	0	1	0	0	0	1	0	0	0	1	0	0	1	0	0	0	0	0	0	0	0	0	0
97	Cannabis and pregnancy	Government of Saskatchewan	Saskatchewan	Provincial	0	0	1	0	0		1	https://publications.saskatchewan.ca/#/products/92000	0	0	1	1	1	0	0	0	1	1	0	2	0	0	0	1	0	0	1	1	0	1	0	0	0	0	0	1	0
98	Cannabis	Government of Saskatchewan	Saskatchewan	Provincial	2	0	1	0	0		1	https://publications.saskatchewan.ca/#/products/85687	0	0	1	1	1	0	0	2	0	0	0	1	0	0	0	1	0	0	1	1	0	1	0	0	0	0	0	0	0
99	Cannabis: Be Informed	Government of Saskatchewan	Saskatchewan	Provincial	0	0	1	0	0		1	file:///C:/Users/kirabombay/Downloads/Cannabis%252Band%252BHealth%252BUPDATED.pdf	0	0	1	1	1	0	0	1	1	0	0		0	0	0	1	0	0	1	1	0	1	0	0	0	0	0	0	0
100	Do you know about "Weed"?	Government of Saskatchewan	Saskatchewan	Provincial	0	0	1	0	0		1	file:///C:/Users/kirabombay/Downloads/99287-weed-brochure%20(3).pdf	0	0	1	1	1	0	0	1	1	0	0		0	0	0	1	0	0	1	0	0	0	0	0	0	0	0	0	0
101	Learn about cannabis	Government of Yukon	Yukon	Provincial	0	0	1	0	0		1	https://yukon.ca/en/your-government/find-out-what-government-doing/find-out-what-government-doing-about-cannabis#health-risks-associated-with-cannabis	0	0	1	0	1	1	0	2	0	0	0	0	0	0	0	1	0	0	1	0	0	0	0	0	0	0	0	0	0
102	Cannabis	Public Health Grey Bruce	Ontario	Regional	0	0	0	1	0		1	https://www.publichealthgreybruce.on.ca/Your-Health/Alcohol-and-Other-Drugs/Cannabis	0	0	1	0	1	0	0	2	0	0	0	1	1	0	0	1	0	1	1	1	1	1	0	0	0	0	0	0	0
103	Health Effects	Health and Social Services Haldimand and Norfolk	Ontario	Regional	0	0	0	1	0		1	https://hnhu.org/health-topic/health-effects/	0	0	0	0	1	0	0	2	0	0	0	1	0	0	0	1	0	0	1	1	1	1	0	0	0	0	0	1	0
104	Exclusive Breastfeeding	Health and Social Services Haldimand and Norfolk	Ontario	Regional	0	0	0	1	0		1	https://hnhu.org/health-topic/exclusive-breastfeeding/	0	0	1	0	1	0	0	1	1	0	0	0	0	0	0	0	0	0	0	1	1	1	0	0	0	0	0	0	0
105	Pregnancy & Childcare	Haliburton, Kawartha, Pine Ridge District Health Unit	Ontario	Regional	0	0	0	1	0		1	https://www.hkpr.on.ca/2019/02/12/pregnancy-childcare/	0	0	1	0	1	0	0	2	0	0	0	2	1	1	1	1	0	0	1	1	1	1	0	1	0	0	0	0	0
106	Cannabis: Safer Use	Haliburton, Kawartha, Pine Ridge District Health Unit	Ontario	Regional	0	0	0	1	0		1	https://www.hkpr.on.ca/2019/02/12/safer-use/	0	0	1	0	1	0	0	2	0	0	0	0	0	0	0	1	0	0	0	0	0	0	0	0	0	0	0	0	0
107	How to Have a Healthy Pregnancy	Halton Region	Ontario	Regional	0	0	0	1	0		1	https://www.halton.ca/For-Residents/Children-and-Parenting/Pregnancy-and-Prenatal-Health/How-to-Have-a-Healthy-Pregnancy	0	0	1	0	1	0	0	1	1	0	0	0	0	0	0	1	1	0	1	0	0	0	0	0	0	0	0	0	0
108	Cannabis (Marijuana)	Public Health Hamilton	Ontario	Regional	0	0	0	1	0		1	https://www.hamilton.ca/public-health/health-topics/cannabis-marijuana	0	0	1	0	1	0	0	1	1	0	0	0	0	0	0	1	0	0	0	1	0	0	0	0	0	0	0	0	0
109	Alcohol, Smoking and Drugs During Pregnancy	Public Health Hamilton	Ontario	Regional	0	0	0	0	0		1	https://www.hamilton.ca/public-health/health-topics/alcohol-smoking-and-drugs-during-pregnancy	0	0	1	0	1	0	0	2	0	0	0	0	1	0	1	1	0	0	1	1	0	1	0	0	0	0	0	0	0
110	Cannabis	Hastings Prince Edward Public Health	Ontario	Regional	0	0	0	1	0		1	https://hpepublichealth.ca/cannabis/	0	0	1	0	1	0	0	2	1	0	0	0	1	0	1	1	0	0	0	1	0	0	0	0	0	0	0	0	0
111	Common Questions About Cannabis	HealthLinkBC	British Columbia	Provincial	0	0	1	0	0		1	https://www.healthlinkbc.ca/health-feature/cannabis-faq	0	0	1	0	1	0	0	1	0	0	0	1	0	0	0	1	0	0	1	1	1	1	0	0	0	0	0	0	0
112	Cannabis and Your Health	HealthLinkBC	British Columbia	Provincial	0	0	1	0	0		1	https://www.healthlinkbc.ca/health-topics/cannabis-your-health	0	0	1	0	1	0	0	1	0	0	0	1	0	0	0	1	0	0	1	1	1	0	0	0	0	0	0	0	0
113	Breastfeeding	HealthLinkBC	British Columbia	Provincial	0	0	1	0	0		1	https://www.healthlinkbc.ca/healthlinkbc-files/breastfeeding	0	0	0	0	1	0	1	2	0	0	0	0	0	0	0	0	0	0	0	1	1	1	0	0	1	0	0	0	1
114	Safe Sleeping for Babies	HealthLinkBC	British Columbia	Provincial	0	0	1	0	0		1	https://www.healthlinkbc.ca/healthlinkbc-files/safe-sleeping-babies	0	0	1	1	1	1	1	2	0	0	0	2	0	0	0	1	0	0	0	1	0	0	0	0	0	0	0	0	0
115	Sleep Related Infant Death	HealthLinkBC	British Columbia	Provincial	0	0	1	0	0		1	https://www.healthlinkbc.ca/healthlinkbc-files/sleep-related-infant-death	0	0	1	1	1	1	1	1	0	0	0	0	0	0	0	1	0	0	0	1	0	0	0	0	0	0	0	0	0
116	Cannabis	HealthLinkBC	British Columbia	Provincial	0	0	1	0	0		1	https://www.healthlinkbc.ca/hlbc/files/pdf/safer-sleep-for-my-baby.pdf	0	0	1	1	1	1	1	2	0	0	0	0	0	0	0	1	0	0	1	1	0	0	0	0	0	0	0	0	0
117	Medical Cannabis	HealthLinkBC	British Columbia	Provincial	0	0	1	0	0		1	https://www.healthlinkbc.ca/medications/medical-cannabis	0	0	1	0	1	0	0	1	0	0	0	0	0	0	0	1	0	0	1	1	0	1	0	0	0	0	0	1	1
118	Safer Sleep for My Baby	HealthLinkBC	British Columbia	Provincial	0	0	1	0	0		1	https://www.healthlinkbc.ca/safer-sleep-baby	0	0	1	1	1	1	1	1	1	0	0	0	0	0	0	1	0	0	0	1	0	0	0	0	0	0	0	0	0
119	Health Effects of Cannabis	Kingston, Frontenac and Lennox & Addington Public Health	Ontario	Regional	0	0	0	1	0		1	https://www.kflaph.ca/en/healthy-living/health-effects-of-cannabis.aspx	0	0	1	0	1	0	0	1	1	1	0	0	1	0	0	1	0	0	0	1	0	0	0	0	0	0	0	0	0
120	Alcohol, Cannabis, Tobacco, and Other Drugs	Kingston, Frontenac and Lennox & Addington Public Health	Ontario	Regional	0	0	0	1	0		1	https://www.kflaph.ca/en/healthy-living/Alcohol-and-Drug-Use.aspx?sso_redirect=https:%2f%2fwww.kflaph.ca%2fen%2fhealthy-living%2fAlcohol-and-Drug-Use.aspx&AuthTickId=N/A	0	0	1	0	1	0	0	1	0	0	0	1	0	0	0	1	1	0	1	1	1	0	0	0	0	0	0	0	0
121	Decrease text size Default text size Increase text size Alcohol, Cannabis, and Tobacco While Breastfeeding	Kingston, Frontenac and Lennox & Addington Public Health	Ontario	Regional	0	0	0	1	0		1	https://www.kflaph.ca/en/healthy-living/alcohol-cannabis-and-tobacco-while-breastfeeding.aspx?sso_redirect=https:%2f%2fwww.kflaph.ca%2fen%2fhealthy-living%2falcohol-cannabis-and-tobacco-while-breastfeeding.aspx&AuthTickId=N/A	0	0	1	0	1	0	0	1	1	0	0	1	0	0	0	1	0	1	0	1	1	1	0	0	0	0	0	0	0
122	Nausea and Vomiting	Kingston, Frontenac and Lennox & Addington Public Health	Ontario	Regional	0	0	0	1	0		1	https://www.kflaph.ca/en/healthy-living/nausea-and-vomiting.aspx?sso_redirect=https:%2f%2fwww.kflaph.ca%2fen%2fhealthy-living%2fnausea-and-vomiting.aspx&AuthTickId=N/A	0	0	1	0	1	0	0	1	1	0	0	0	0	0	0	1	1	0	0	0	0	0	0	0	0	0	0	0	0
123	Getting the Facts on Cannabis	Leeds, Grenville & Lanark District Health Unit	Ontario	Regional	2	0	0	1	0		1	https://healthunit.org/media/2018-archive/getting-the-facts-on-cannabis/	0	0	1	0	1	0	0	2	0	0	0	0	0	0	0	1	0	0	1	1	1	1	0	0	0	0	0	0	0
124	During Pregnancy	Leeds, Grenville & Lanark District Health Unit	Ontario	Regional	0	0	0	1	0		1	https://healthunit.org/health-information/healthy-pregnancy/during-pregnancy/	0	0	1	0	1	0	0	1	1	0	0	1	1	0	1	1	0	0	1	1	1	1	0	0	0	0	0	0	0
125	Hazards and Pregnancy	Bureau de Santé de Middlesex-London Health Unit	Ontario	Regional	0	0	0	1	0		1	https://www.healthunit.com/hazards-and-pregnancy#can-baby	0	0	1	0	1	1	0	2	0	0	0	1	1	0	0	1	1	0	1	1	0	1	0	0	0	0	0	1	0
126	Cannabis	Bureau de Santé de Middlesex-London Health Unit	Ontario	Regional	0	0	0	1	0		1	https://www.healthunit.com/cannabis	0	0	1	0	1	1	0	2	1	1	1	0	1	0	0	1	0	0	0	1	1	0	0	0	0	0	0	0	0
127	Is it safe to use weed during pregnancy?	Midwives Association of British Columbia	British Columbia	Provincial	2	0	1	0	0		1	https://www.bcmidwives.com/cgi/page.cgi/_zine.html/News_An0uncements/Is_it_safe_to_use_weed_during_pregnancy_	0	0	1	0	1	0	0	1	1	0	1	2	0	0	0	1	1	0	1	1	1	0	0	1	0	0	0	0	0
128	Planning a Healthy Pregnancy	Niagara Region	Ontario	Regional	0	0	0	1	0		1	https://www.niagararegion.ca/parents/becoming-a-parent/planning.aspx	0	0	1	0	1	0	0	2	0	0	0	0	1	0	0	1	0	0	0	0	0	0	0	0	0	0	0	0	0
129	Cannabis in Pregnancy and Breastfeeding	Northwestern Health Unit	Ontario	Regional	0	0	0	1	0		1	https://www.nwhu.on.ca/ourservices/DrugAndAlcoholUse/Pages/Cannabis-in-Pregnancy-and-Breastfeeding.aspx	0	0	1	0	1	0	0	2	0	0	0	2	0	0	0	1	0	0	1	1	0	0	0	0	0	0	0	0	0
130	Medications & Drugs	Ontario Prenatal Education	Ontario	Provincial	0	0	1	0	0		1	https://www.ontarioprenataleducation.ca/medications-drugs/2/	0	0	1	1	1	1	0	2	1	0	0	1	0	0	0	1	0	0	1	1	0	0	0	0	0	0	0	1	1
131	Cannabis Information	Parenting in Ottawa	Ontario	Regional	0	0	0	1	0		1	https://www.parentingi0ttawa.ca/en/shared-content/cannabis-information.aspx#More-info	0	0	1	0	1	1	0	2	1	0	1	2	1	1	1	1	1	1	1	1	1	1	0	0	1	0	0	0	0
132	Cannabis	Peterborough Public Health	Ontario	Regional	0	0	0	1	0		1	https://www.peterboroughpublichealth.ca/for-professionals/health-professionals/cannabis/?highlight=cannabis	0	0	1	0	1	0	0	2	0	0	0	0	0	0	0	1	0	0	0	1	0	0	0	0	0	0	0	0	0
133	Cannabis – Pregnancy & Breastfeeding	Peterborough Public Health	Ontario	Regional	0	0	0	1	0		1	https://www.peterboroughpublichealth.ca/your-health/drugs-and-harm-reduction/cannabis-marijuana/cannabis-pregnancy/?highlight=pregnancy	0	0	1	0	1	0	0	2	1	0	0	2	0	0	0	1	1	0	1	1	0	0	0	1	1	0	0	0	0
134	Medications, Cannabis, & Other Drugs	Peterborough Public Health	Ontario	Regional	0	0	0	1	0		1	https://www.peterboroughpublichealth.ca/your-health/pregnancy/your-guide-to-a-healthy-pregnancy/medications-cannabis-other-drugs/	0	0	1	0	1	0	0	2	0	0	0	1	0	0	0	1	1	0	1	1	0	1	1	1	1	0	0	0	0
135	Cannabis: What you need to k0w	Porcupine Health Unit	Ontario	Regional	0	0	0	1	0		1	https://www.porcupinehu.on.ca/en/your-health/alcohol-and-other-drugs/cannabis-q-and-a/	0	0	1	0	1	1	0	2	1	0	0	0	1	0	0	1	0	0	1	1	0	1	0	0	0	0	0	0	0
136	Cannabis Information for Teens and Young Adults	Porcupine Health Unit	Ontario	Regional	0	0	0	1	0		1	https://www.porcupinehu.on.ca/en/your-health/alcohol-and-other-drugs/cannabisyouth-q-and-a/	0	0	1	0	1	1	0	2	1	0	0	0	1	0	0	1	0	0	1	1	0	1	0	0	0	0	0	0	0
137	Frequently Asked Questions: Cannabis, Pregnancy and Breastfeeding	Society of Obstetricians and Gynaecologists of Canada (SOGC)	Canada	National	2	1	0	0	0		1	https://www.pregnancyinfo.ca/sogc_materials/frequently-asked-questions-cannabis-pregnancy-and-breastfeeding/	0	0	1	0	1	1	0	2	1	0	0	2	1	0	1	1	1	0	1	1	0	0	0	0	0	0	0	0	0
138	Cannabis and Breastfeeding Don't Mix	Society of Obstetricians and Gynaecologists of Canada (SOGC)	Canada	National	2	1	0	0	0		1	https://www.pregnancyinfo.ca/sogc_materials/cannabis-and-breastfeeding-dont-mix-poster/	0	0	1	0	1	1	0	0	1	0	0	2	0	0	0	1	0	1	1	1	0	1	0	0	0	0	0	0	0
139	Cannabis and Pregnancy Don’t Mix (Poster #1)	Society of Obstetricians and Gynaecologists of Canada (SOGC)	Canada	National	2	1	0	0	0		1	https://www.pregnancyinfo.ca/sogc_materials/cannabis-and-pregnancy-dont-mix-poster-1/	0	0	1	0	1	1	0	0	1	0	0	2	0	0	0	1	0	0	1	0	0	0	0	0	0	0	0	0	0
140	Cannabis and Pregnancy Don’t Mix (Poster #2)	Society of Obstetricians and Gynaecologists of Canada (SOGC)	Canada	National	2	1	0	0	0		1	https://www.pregnancyinfo.ca/sogc_materials/cannabis-and-pregnancy-dont-mix-poster-3-2/	0	0	1	0	1	1	0	0	1	0	0	2	0	0	0	1	0	1	1	0	0	0	0	0	0	0	0	0	0
141	Cannabis and Pregnancy Don’t Mix (Poster #3)	Society of Obstetricians and Gynaecologists of Canada (SOGC)	Canada	National	2	1	0	0	0		1	https://www.pregnancyinfo.ca/sogc_materials/cannabis-and-pregnancy-dont-mix-poster-3/	0	0	1	0	1	1	0	0	1	0	0	2	0	0	0	1	0	0	1	0	0	0	0	0	0	0	0	0	0
142	Cannabis and Pregnancy Don’t Mix (Poster #4)	Society of Obstetricians and Gynaecologists of Canada (SOGC)	Canada	National	2	1	0	0	0		1	https://www.pregnancyinfo.ca/sogc_materials/cannabis-and-pregnancy-dont-mix-poster-4/	0	0	1	0	1	1	0	0	1	0	0	2	0	0	0	1	0	1	1	0	0	0	0	0	0	0	0	0	0
143	Cannabis and Pregnancy Don’t Mix (Poster #5)	Society of Obstetricians and Gynaecologists of Canada (SOGC)	Canada	National	2	1	0	0	0		1	https://www.pregnancyinfo.ca/sogc_materials/cannabis-and-pregnancy-dont-mix-poster-5/	0	0	1	0	1	1	0	0	1	0	0	2	0	0	0	1	0	1	1	0	0	0	0	0	0	0	0	0	0
144	Cannabis, Pregnancy and Breastfeeding Infographic	Society of Obstetricians and Gynaecologists of Canada (SOGC)	Canada	National	2	1	0	0	0		1	https://www.pregnancyinfo.ca/sogc_materials/test-material/	0	0	1	0	1	1	0	1	1	1	0	2	0	0	0	1	0	1	1	1	0	1	0	0	0	0	0	0	0
145	Are you pregnant, considering pregnancy, or breastfeeding?	Society of Obstetricians and Gynaecologists of Canada (SOGC)	Canada	National	0	1	0	0	0		1	https://www.pregnancyinfo.ca/learn-more/	0	0	1	0	1	1	0	2	1	0	0	2	0	0	0	1	1	0	1	1	0	1	0	1	1	0	0	0	0
146	Male infertility	Society of Obstetricians and Gynaecologists of Canada (SOGC)	Canada	National	0	1	0	0	0		1	https://www.pregnancyinfo.ca/before-you-conceive/fertility/male-infertility/	0	0	1	0	1	1	0	2	1	0	0	0	1	1	0	0	0	0	0	0	0	0	0	0	0	0	0	0	0
147	Substance use in pregnancy	Society of Obstetricians and Gynaecologists of Canada (SOGC)	Canada	National	0	1	0	0	0		1	https://www.pregnancyinfo.ca/your-pregnancy/healthy-pregnancy/substance-use-in-pregnancy/	0	0	1	0	1	1	0	2	1	0	0	0	0	0	0	1	1	0	1	1	0	1	0	0	0	0	0	0	0
148	8 Things You Need To K0w About Cannabis, Pregnancy and Breastfeeding	Society of Obstetricians and Gynaecologists of Canada (SOGC)	Canada	National	0	1	0	0	0		1	https://www.pregnancyinfo.ca/wp-content/uploads/2019/02/CannabisPoster_EN.pdf	0	0	0	1	1	0	0	2	1	0	0	2	0	0	0	1	0	1	1	1	0	1	0	0	0	0	0	0	0
149	Cannabis	Society of Obstetricians and Gynaecologists of Canada (SOGC)	Canada	National	0	1	0	0	0		1	https://www.pregnancyinfo.ca/your-pregnancy/healthy-pregnancy/substance-use-in-pregnancy/cannabis/	0	0	1	0	1	1	0	2	1	0	0	2	0	0	0	1	1	0	1	1	0	1	0	1	1	0	0	0	0
150	Medication and drugs while breastfeeding	Society of Obstetricians and Gynaecologists of Canada (SOGC)	Canada	National	0	1	0	0	0		1	https://www.pregnancyinfo.ca/postpartum/postpartum/medication-and-drugs-while-breastfeeding/	0	0	1	0	1	1	0	2	1	0	0	0	0	0	0	0	0	0	0	1	0	1	0	0	0	0	0	0	0
151	Health Effects of Cannabis Exposure in Pregnancy and Breastfeeding	Public Health Ontario	Ontario	Provincial	2	0	1	0	0		1	https://www.publichealthontario.ca/-/media/documents/e/2018/eb-cannabis-pregnancy-breastfeeding.pdf?la=en	0	0	1	1	1	1	0	2	1	0	0	2	1	0	0	1	1	0	1	1	1	1	0	1	1	0	0	1	1
152	Cannabis	Gouvernement du Québec	Québec	Provincial	0	0	1	0	0		1	https://www.quebec.ca/en/health/advice-and-prevention/alcohol-drugs-gambling/recognizing-drugs-and-their-effects/cannabis/	0	0	1	0	1	1	0	2	0	0	0	0	0	0	0	1	0	0	0	1	0	0	0	0	0	0	0	0	0
153	Health Risks of Cannabis Use	Gouvernement du Québec	Québec	Provincial	0	0	1	0	0		1	https://encadrementcannabis.gouv.qc.ca/en/le-cannabis/consequences-negatives-possibles-sur-la-sante-de-la-consommation-reguliere-de-cannabis/#risks-during-pregnancy-and-while-breastfeeding	0	0	1	0	1	1	0	2	0	0	0	0	0	0	0	1	0	1	0	1	1	0	0	1	1	0	0	0	0
154	Planning for Pregnancy	Region of Waterloo	Ontario	Regional	0	0	0	1	0		1	https://www.regio0fwaterloo.ca/en/health-and-wellness/planning-for-pregnancy.aspx#	0	0	1	0	1	0	0	2	1	0	0	0	1	1	1	1	0	0	0	0	0	0	0	0	0	0	0	0	0
155	Alcohol Drugs Pregnancy and Breastfeeding	Region of Waterloo	Ontario	Regional	0	0	0	1	0		1	https://www.regio0fwaterloo.ca/en/health-and-wellness/alcohol-drugs-pregnancy-and-breastfeeding.aspx	0	0	1	0	1	0	0	2	1	0	0	0	0	0	0	1	0	0	0	1	0	0	0	0	0	0	0	1	1
156	Risks of Cannabis on Fertility, Pregnancy, Breastfeeding and Parenting	Best Start by Health Nexus	Ontario	Regional	1	0	0	1	0		1	https://www.rcdhu.com/wp-content/uploads/2018/05/RisksOfCannabis_A30-E.pdf	0	0	1	1	1	1	0	2	1	0	0	2	1	1	1	1	1	0	1	1	1	1	0	1	1	1	1	0	0
157	Use responsibly and reduce your risks	Gouvernement du Québec	Québec	Provincial	0	0	1	0	0		1	https://santemontreal.qc.ca/en/public/spotlight-on-cannabis/responsible-use/	0	0	0	0	1	1	0	1	1	0	0	0	0	0	0	1	0	0	0	1	0	0	0	1	1	0	0	0	0
158	FACTS ABOUT CANNABIS AND ITS EFFECTS	Gouvernement du Québec	Québec	Provincial	0	0	1	0	0		1	https://santemontreal.qc.ca/en/public/spotlight-on-cannabis/facts-about-cannabis-and-its-effects/	0	0	0	0	1	1	0	2	1	1	0	0	0	0	0	1	0	0	1	1	1	0	0	1	0	0	0	0	0
159	CANNABIS- TOP 10 WAYS TO PROTECT YOUR HEALTH	Simcoe Muskoka District Health Unit	Ontario	Regional	0	0	0	1	0		1	https://www.simcoemuskokahealth.org/Topics/Drugs/Cannabis/Top-10-Ways-to-Protect-Your-Health#1dd86bbf-f08d-4a04-9843-e80e85c45ad9	0	0	1	0	1	0	0	1	1	0	0	0	0	0	0	1	0	0	1	1	0	1	0	0	0	0	0	0	0
160	CANNABIS/MARIJUANA AND PREGNANCY	Simcoe Muskoka District Health Unit	Ontario	Regional	0	0	0	1	0		1	https://www.simcoemuskokahealth.org/Topics/PregnancyandBefore/Pregnancy/CannabisMarijuanaAndPregnancy	0	0	1	0	1	0	0	0	1	0	0	2	0	0	0	1	0	0	1	1	0	1	0	0	0	0	0	0	0
161	DRUGS AND BREASTFEEDING	Simcoe Muskoka District Health Unit	Ontario	Regional	0	0	0	1	0		1	https://www.simcoemuskokahealth.org/Topics/Breastfeeding/breastfeedinglifestyle/Drugs.aspx	0	0	1	0	1	0	0	2	1	0	0	1	0	0	0	0	0	0	0	1	0	1	0	0	0	0	0	0	0
162	Cannabis	Southwestern Public Health	Ontario	Regional	0	0	0	1	0		1	https://www.swpublichealth.ca/en/my-health/cannabis.aspx	0	0	1	0	1	0	0	1	1	0	1	0	0	0	0	1	0	0	0	1	0	0	0	0	0	0	0	0	0
163	Cannabis: Preconception, pregnancy, and breastfeeding	Public Health Sudbury & Districts	Ontario	Regional	2	0	0	1	0		1	https://www.phsd.ca/health-topics-programs/cannabis/cannabis-preconception-pregnancy-and-breastfeeding/	0	0	1	0	1	1	0	2	0	0	0	2	1	1	1	1	1	0	1	1	0	0	0	0	1	0	0	0	0
164	During pregnancy: Pregnancy, prenatal care and your health	Public Health Sudbury & Districts	Ontario	Regional	0	0	0	1	0		1	https://www.phsd.ca/health-topics-programs/pregnancy/during/	0	0	1	0	1	1	0	2	0	0	0	0	0	0	0	1	0	0	1	0	0	0	0	0	0	0	0	0	0
165	Cannabis (Marijuana)	Public Health Sudbury & Districts	Ontario	Regional	2	0	0	1	0		1	https://www.phsd.ca/health-topics-programs/alcohol-drugs/marijuana/	0	0	1	0	1	1	0	2	0	0	0	0	0	0	0	1	0	0	1	0	0	0	0	0	0	0	0	0	0
166	Cannabis use during pregnancy, breastfeeding and postpartum: Here’s what we k0w	Sunnybrook Health Sciences Centre	Ontario	Regional	0	0	0	1	0		1	https://sunnybrook.ca/content/?page=pregnancy-breastfeeding-cannabis-use	0	0	1	0	1	0	0	2	1	0	0	2	0	0	0	1	0	0	1	1	1	1	0	0	0	0	0	0	0
167	Substance use during pregnancy	Sunnybrook Health Sciences Centre	Ontario	Regional	0	0	0	1	0		1	https://sunnybrook.ca/content/?page=pregnancy-health-substance-alcohol-smoking	0	0	1	0	1	0	0	2	1	0	0	1	1	0	0	1	0	0	1	1	0	1	0	0	0	0	0	0	0
168	Why pregnancy and marijuana are a bad mix	Sunnybrook Health Sciences Centre	Ontario	Regional	1	0	0	1	0		1	https://health.sunnybrook.ca/navigator/pregnancy-marijuana-bad-mix/	0	0	1	0	1	0	0	2	1	0	0	2	0	0	0	1	1	0	1	1	1	0	0	0	0	0	0	0	0
169	Breastfeeding information & resources	Sunnybrook Health Sciences Centre	Ontario	Regional	0	0	0	1	0		1	https://sunnybrook.ca/content/?page=crib-breastfeeding	0	0	1	0	1	0	0	1	1	0	0	0	0	0	0	1	0	0	1	1	1	1	0	0	0	0	0	0	0
170	Breastfeeding information & resources	Sunnybrook Health Sciences Centre	Ontario	Regional	0	0	0	1	0		1	https://sunnybrook.ca/content/?page=crib-breastfeeding	0	0	1	0	1	0	0	1	1	0	0	0	0	0	0	1	0	0	1	1	1	1	0	0	0	0	0	0	0
171	Marijuana	The MotHERS Program	Ontario	Regional	0	0	0	1	0		1	https://www.themothersprogram.ca/during-pregnancy/whats-safe-whats-0t/marijuana	0	0	0	0	1	0	0	2	1	0	1	2	0	0	0	1	1	1	1	1	1	0	0	0	1	0	0	0	0
172	Cannabis	Timiskaming Health Unit	Ontario	Regional	0	0	0	1	0		1	https://www.timiskaminghu.com/10468/Cannabis	0	0	1	0	1	1	0	2	1	0	0	1	1	1	1	1	1	1	1	1	1	1	0	1	0	0	0	0	0
173	Cannabis & Your Health	City of Toronto	Ontario	Regional	0	0	0	1	0		1	https://www.toronto.ca/community-people/health-wellness-care/health-programs-advice/cannabis-and-your-health/	0	0	1	0	1	0	0	2	1	0	1	1	1	0	0	1	1	0	1	1	1	1	0	0	0	0	0	0	0
174	Health risks of cannabis use during pregnancy	Public Health Wellington-Dufferin-Guelph	Ontario	Regional	2	0	0	1	0		1	https://pregnancytoparenting.ca/2018/10/16/marijuana-during-pregnancy-is-it-safe/	0	0	1	0	1	0	0	1	1	0	1	2	1	1	1	1	1	0	1	1	0	1	0	1	0	0	0	0	0
175	Cannabis Facts - Cannabis and Children	Public Health Wellington-Dufferin-Guelph	Ontario	Regional	2	0	0	1	0		1	https://www.wdgpublichealth.ca/board-health/board-health-meetings/may-1-2019-agenda/cannabis-facts-cannabis-and-children	0	0	1	0	1	0	0	2	0	0	0	1	0	0	0	1	0	0	1	1	1	0	0	1	0	0	0	0	0
176	Cannabis and Your Health	Public Health Wellington-Dufferin-Guelph	Ontario	Regional	2	0	0	1	0		1	https://www.wdgpublichealth.ca/cannabis-and-your-health#pregnancy	0	0	1	0	1	0	0	2	0	0	1	1	0	0	0	1	1	1	1	1	1	1	0	1	1	0	0	0	0
177	Cookies, confections and cannabis	Public Health Wellington-Dufferin-Guelph	Ontario	Regional	2	0	0	1	0		1	https://www.wdgpublichealth.ca/blog/cookies-confections-and-cannabis	0	0	1	0	1	0	0	2	1	0	0	1	0	0	0	1	0	1	0	1	1	0	0	0	0	0	0	0	0
178	Legal cannabis: We’re talking about weed	Public Health Wellington-Dufferin-Guelph	Ontario	Regional	2	0	0	1	0		1	https://www.wdgpublichealth.ca/blog/legal-cannabis-we%E2%80%99re-talking-about-weed	0	0	1	0	1	0	0	2	1	0	1	0	0	0	0	1	0	0	0	1	0	0	0	0	0	0	0	0	0
179	1st Trimester	Public Health Wellington-Dufferin-Guelph	Ontario	Regional	0	0	0	1	0		1	https://www.wdgpublichealth.ca/your-kids/pregnancy/1st-trimester	0	0	0	0	1	0	0	2	0	0	0	0	0	0	0	1	0	0	0	0	0	0	0	0	0	0	0	0	0
180	Ever wonder what effect marijuana really has on your health?	Public Health Wellington-Dufferin-Guelph	Ontario	Regional	0	0	0	1	0		1	https://www.wdgpublichealth.ca/blog/ever-wonder-what-effect-marijuana-really-has-your-health	0	0	0	0	1	0	0	2	1	0	0	1	0	0	0	1	0	0	0	1	0	0	0	1	1	0	0	0	0
181	Information for Pregnant or Breastfeeding Mothers	Windsor-Essex County Health Unit	Ontario	Regional	0	0	0	1	0		1	https://www.wechu.org/drugs-prevent-reduce-educate/information-pregnant-or-breastfeeding-mothers	0	0	1	0	1	1	0	1	1	0	1	2	1	1	1	1	0	1	1	1	0	0	0	1	1	0	0	0	0
182	Thinking about using cannabis before or during pregnancy?	Government of Canada	Canada	National	2	1	0	0	0		1	https://www.canada.ca/en/health-canada/services/drugs-medication/cannabis/health-effects/before-during-pregnancy.html	0	0	1	1	1	1	0	2	1	0	0	2	1	1	1	1	1	1	1	1	1	0	0	0	0	0	0	0	0
183	Cannabis	Regional Municipality of York	Ontario	Regional	0	0	0	1	0		1	https://www.york.ca/wps/portal/yorkhome/health/yr/substanceuse/cannabis/cannabis/!ut/p/z1/tVTJbsIwEP0ajpGd3RzdCGUpBEpZEl-QEwJJSxxIDJR-fQ1SSy80qsA-2DPjmTfjJ-sBAiJAGD0Ua8qLitGN8GNiLXzs-p73DIOhgRyI4RAHmo1gr6uCGSCAbNNiCWLVNHTDNC1lqaapYpgQKV09URWUZdRSLdOwNfOcnTK-5TmIT_UirRjPGO_AU1W_C6fhBd9fAnlVZmLP6IbnHdjsk4ZTlmb7RkRTyhhNiuZqgXnbnERcwxsLQ1FP2lJi0cK-2WKsgfmhyI5gyqq6FMy9_pMY77uDjRzsYReO4GRqw5eebSCrPxj1x…	0	0	1	0	1	0	0	2	0	0	1	1	1	0	0	1	0	0	1	1	0	1	0	0	0	0	0	0	0
*Year of Publication that was not reported is catgorized as 0, published before 2018 is categorized as 1, published 2018 and onward is categorized as 2
**Ease of finding resource is categorized as 0 if not easy or not applicable (found through database search), and 1 if the resource was easy/very easy to find
***Approximate reading grade level was measured with Gobbledygook; 0 is when readibility could not be measured because the resource had than 100 words, 1 is readability level less than 10, 2 is readability level greater or equal to 10, and 3 is readability level greater or equal to 20
****Extent to which content is discussed is categorized as 0 if content is briefly mentioned, 1 if content is significantly represented, and 2 if content is core to the document
